# Supplementary material for: Heart rate variability during a cognitive reappraisal task in female patients with borderline personality disorder: the role of comorbid posttraumatic stress disorder and dissociation
Source: Psychol Med. 2018 Sep 10;49(11):1810–21. doi: 10.1017/S0033291718002489 (PMC6650777; doi:10.1017/S0033291718002489)
Supplement: Supplementary file 1 [file S0033291718002489sup001.zip]

Archive with 11 entries (10 files):
- S0033291718002489sup001/
- S0033291718002489sup001/Supplemental_Figure_1.tif
- S0033291718002489sup001/Supplemental_Figure_2.tif
- S0033291718002489sup001/Supplemental_Figure_3.tif
- S0033291718002489sup001/Supplemental_Material.docx
- S0033291718002489sup001/Supplemental_Table_1.docx
- S0033291718002489sup001/Supplemental_Table_2.docx
- S0033291718002489sup001/Supplemental_Table_3.docx
- S0033291718002489sup001/Supplemental_Table_4.docx
- S0033291718002489sup001/Supplemental_Table_5.docx
- S0033291718002489sup001/Supplemental_Table_6.docx
